# Supplementary material for: COVID-19 and regional differences in the timeliness of hip-fracture surgery: an interrupted time-series analysis
Source: PeerJ. 2021 Aug 31;9:e12046. doi: 10.7717/peerj.12046 (PMC8415287; doi:10.7717/peerj.12046)
Supplement: Supplemental Information 2 [file peerj-09-12046-s002.txt]

/* ITSA: HOSPITAL ADMISSIONS */

* Piedmont
preserve
keep if region == 1
tsset period week
itsa hosp_std_rate, treatid(2) contid(1) trperiod(13) lag(0) posttrend replace
restore

* Emilia-Romagna
preserve
keep if region == 2
tsset period week
itsa hosp_std_rate, treatid(2) contid(1) trperiod(13) lag(0) posttrend replace
restore

/* ITSA: 2-DAY SURGERY */

* Piedmont
preserve
keep if region == 1
tsset period week
itsa surg2_std_rate, treatid(2) contid(1) trperiod(13) lag(0) posttrend replace
restore

* Emilia-Romagna
preserve
keep if region == 2
tsset period week
itsa surg2_std_rate, treatid(2) contid(1) trperiod(13) lag(0) posttrend replace
restore

/* ITSA: 1-DAY SURGERY */

* Piedmont
preserve
keep if region == 1
tsset period week
itsa surg1_std_rate, treatid(2) contid(1) trperiod(13) lag(0) posttrend replace
restore

* Emilia-Romagna
preserve
keep if region == 2
tsset period week
itsa surg1_std_rate, treatid(2) contid(1) trperiod(13) lag(0) posttrend replace
restore

/* ITSA: SAME-DAY SURGERY */

* Piedmont
preserve
keep if region == 1
tsset period week
itsa surg0_std_rate, treatid(2) contid(1) trperiod(13) lag(0) posttrend replace
restore

* Emilia-Romagna
preserve
keep if region == 2
tsset period week
itsa surg0_std_rate, treatid(2) contid(1) trperiod(13) lag(0) posttrend replace
restore
